# Supplementary material for: New insights into genome assembly at the chromosome‐level of Prunus tomentosa in evolution and cold tolerance
Source: Imeta. 2025 Mar 20;4(2):e70016. doi: 10.1002/imt2.70016 (PMC11995182; doi:10.1002/imt2.70016)
Supplement: Supplementary file 2 — Table S1. Phenotypic characteristics of flower and fruit organs in Prunus tomentosa. Table S2. Data statistics of whole‐genome sequencing for Prunus tomentosa. Table S3. The estimation of genome size of Prunus tomentosa using flow cytometry. Table S4. Statistics for the Prunus tomentosa assembly. Table S5. Completeness of the genome assembly measured by Benchmarking Universal Single‐Copy Orthologs (BUSCO). Table S6. Data statistics of ordering and orienting the scaffolds on 8 pseudomolecules. Table S7. Statistics of repetitive sequence classification from the Prunus tomentosa genome. Table S8. Completeness of the assembly and the annotated genes measured by Benchmarking Universal Single‐Copy Orthologs (BUSCO). Table S9. Statistics of gene functional annotation in the Prunus tomentosa genome. Table S10. Long‐terminal‐repeat assembly index (LAI) analysis and contig N50s of different genome assemblies in Prunus species. Table S11. Comparison of gene families' statistics between Prunus tomentosa and other species. Table S12. Gene ontology (GO) enrichment analysis of the expanded gene families in Prunus tomentosa. Table S13. Gene ontology (GO) enrichment analysis of the contracted gene families in Prunus tomentosa. Table S14. Gene ontology (GO) enrichment analysis of the unique gene families in Prunus tomentosa. Table S15. Structural‐variant detection between Prunus tomentosa and P. avium genomes. Table S16. Structural‐variant detection between Prunus tomentosa and P. persica genomes. Table S17. Structural‐variant detection between Prunus tomentosa and P. serrulata genomes. Table S18. Kernel function analysis of Ks distribution related to duplication events within each genome and between genomes (before evolutionary rate correction). Table S19. Kernel function analysis of Ks distribution related to duplication events within each genome and between genomes (after evolutionary rate correction). Table S20. The collinear list of 12 species. Table S21. The percentage of retai [file IMT2-4-e70016-s002.xlsx]

## Sheet: S1
Table S1. Phenotypic characteristics of flower and fruit organs in Prunus tomentosa.
No.	Hardness (g)	Springiness	Gumminess	Cohesiveness	Chewiness	TA (%)	Total soluble solids (%)	Fruit longitudinal diameter (mm)	Fruit transverse diameter (mm)	Fruit weight (g)	Fresh seed weight(g)
1	74.642	0.946	62.565	0.838	59.193	0.9	13.1	12.3	13	1.54	0.068
2	73.134	0.924	59.843	0.818	55.304	1	15.2	12.1	13.4	1.66	0.083
3	94.822	0.884	71.151	0.75	62.914	0.94	14.5	11.9	12.5	2.02	0.084
4	86.361	0.92	66.666	0.772	61.344	0.96	16.4	13.1	13	1.57	0.081
5	101.51	0.888	71.587	0.705	63.586	0.91	15.1	13	12.7	1.51	0.082
6	80.985	0.916	66.159	0.817	60.612	0.96	14.9	12.5	12.1	1.35	0.087
7	72.006	0.906	57.05	0.792	51.698	-	16.5	14.2	12.9	1.6	0.081
8	57.374	0.908	46.545	0.811	42.271	-	15.8	12.5	12.6	1.48	0.078
9	-	-	-	-	-	-	16.6	13.4	13.7	1.74	0.089
10	-	-	-	-	-	-	16.1	11.6	12.1	1.49	0.083
11	-	-	-	-	-	-	-	12.7	13.9	1.51	0.09
12	-	-	-	-	-	-	-	13.4	14.1	1.49	0.094
13	-	-	-	-	-	-	-	13.8	13.5	1.4	0.082
14	-	-	-	-	-	-	-	12.4	12.4	1.48	0.085
15	-	-	-	-	-	-	-	13.6	13.1	1.45	0.078
16	-	-	-	-	-	-	-	13.5	13.6	1.42	0.096
AVG	80.1	0.91	62.7	0.79	57.12	0.95	15.4	12.88	13.04	1.54	0.08
abbreviation: TA, Titratable acid; AVG: Average.

## Sheet: S2
Table S2. Data statistics of whole-genome sequencing for Prunus tomentosa.
libraries	Total data (bp)	Read length (bp)
Illumina	85938173100	150
Nanopore	55259851060	-
Hi-C	109937655900	150
Total	251135680060	-

## Sheet: S3
Table S3. The estimation of genome size of Prunus tomentosa using flow cytometry.
Sample	Internal reference species	Fluorescence intensity of rice	Fluorescence intensity of P. tomentosa	Ratio	Genome size (Mb)
Prunus tomentosa	Oryza sativa	10.87	5.72	0.5262	210.48
Prunus tomentosa	Oryza sativa	10.84	5.69	0.5249	209.96
Prunus tomentosa	Oryza sativa	12.08	6.37	0.5273	210.93
AVG	-	-	-	-	210.46

## Sheet: S4
Table S4. Statistics for the Prunus tomentosa assembly.
Sample ID	Length (bp)		Number
	Contig	Scaffold	Contig	Scaffold
Total	211398783	211553283	481	172
Max	10396868	40244650	-	-
N50	3400608	25222312	20	4
Note: N50 refers to the size above which 50% of the total length of the sequence assembly can be found.

## Sheet: S5
Table S5. Completeness of the genome assembly measured by Benchmarking Universal Single-Copy Orthologs (BUSCO).
Description	Assembly
	Number	Percentage (%)
Complete BUSCOs	1590	98.5
Complete and single-copy BUSCOs	1535	95.1
Complete and duplicated BUSCOs	55	3.4
Fragmented BUSCOs	9	0.6
Missing BUSCOs	15	0.9
Total BUSCO groups searched	1614	-

## Sheet: S6
Table S6. Data statistics of ordering and orienting the scaffolds on 8 pseudomolecules.
Chromosome	Length (bp)	N_count	Gap_ratio (%)
Chr1	40244650	20	0.02
Chr2	25222312	22	0.04
Chr3	24581089	30	0.06
Chr4	26859176	39	0.07
Chr5	15769568	6	0.02
Chr6	27546730	31	0.06
Chr7	22925531	35	0.08
Chr8	18435275	19	0.05
Total	201584331	309	0.07

## Sheet: S7
Table S7. Statistics of repetitive sequence classification from the Prunus tomentosa genome.
Type	Length (bp)	Rate (%)
Class I: Retrotransposon	43540754	0.2058
LTR-Retrotransposon	40497131	0.1914
LTR/Copia	16046353	0.0759
LTR/Gypsy	22237920	0.1051
LTR-other	2212858	0.0105
Non-LTR Retrotransposon	3043623	0.0144
SINE	36114	0.0002
LINE	3007509	0.0142
Class II: DNA Transposon	21803779	0.1031
EnSpm/CACTA	6388654	0.0302
Harbinger	3581923	0.0169
Helitron	2912232	0.0138
MuDR	2733408	0.0129
Tcl/Mariner	315243	0.0015
hAT	4236553	0.02
DNA-other	1635766	0.0077
Low Complexity	128940	0.0006
Tandem repeat	4500371	0.0213
Unclassified	13750956	0.065
Total content	83724800	0.3958

## Sheet: S8
Table S8. Completeness of the assembly and the annotated genes measured by Benchmarking Universal Single-Copy Orthologs (BUSCO).
Description	Genome		Proteins
	Number	Percentage (%)	Number	Percentage (%)
Complete BUSCOs	1590	98.5	1578	97.7
Complete and single-copy BUSCOs	1535	95.1	648	40.1
Complete and duplicated BUSCOs	55	3.4	930	57.6
Fragmented BUSCOs	9	0.6	7	0.4
Missing BUSCOs	15	0.9	29	1.9
Total BUSCO groups searched	1614	-	1614	-

## Sheet: S9
Table S9. Statistics of gene functional annotation in the Prunus tomentosa genome.
Database	Annotated Number	Annotated Percent (%)
NR	25751	99.08
Swiss-Prot	19595	75.39
TAIR	22264	85.66
MSU	22444	86.35
GO	9097	35
KEGG	11220	43.17
COG	22806	87.75
eggNOG	22806	87.75
Pfam	19656	75.63
Annotated	25754	99.09
Total	25991	100

## Sheet: S10
Table S10. Long-terminal-repeat assembly index (LAI) analysis and contig N50s of different genome assemblies in Prunus species.
Species	LAI	Contig N50 (Mb)
P. tomentosa	12.5	3.4
P. avium1	19.68	3.25
P. persica2	18.79	0.25
P. armeniaca3	16.29	1.02
Prunus pusilliflora4	17.35	6
P. yedoensis5	6.87	0.92
P. domestica6	2.27	1.74
References: 1. Wang, Jiawei, Weizhen Liu, Dongzi Zhu, Po Hong, Shizhong Zhang, Shijun Xiao, Yue Tan, et al. 2020. “Chromosome-scale genome assembly of sweet cherry (Prunus avium L.) cv. Tieton obtained using long-read and Hi-C sequencing.” Horticulture Research 7: 122. https://doi.org/10.1038/s41438-020-00343-8. 2. Verde, Ignazio, Jerry Jenkins, Luca Dondini, Sabrina Micali, Giulia Pagliarani, El…

[truncated: 18 more sheets: S11, S12, S13, S14, S15, S16, S17, S18, S19, S20, S21, S22, S23, S24, S25, S26, S27, S28]
